# Supplementary material for: 1‐Undecene from Pseudomonas aeruginosa is an olfactory signal for flight‐or‐fight response in Caenorhabditis elegans
Source: EMBO J. 2021 Jun 4;40(13):e106938. doi: 10.15252/embj.2020106938 (PMC8246062; doi:10.15252/embj.2020106938)
Supplement: Supplementary file 2 — Movie EV1 [file EMBJ-40-e106938-s003.zip]

Archive with 2 entries (2 files):
- EMBOJ-2020-106938_Movie EV1.mp4
- Movie EV1.docx
